# Supplementary material for: Characterisation of an Atrx Conditional Knockout Mouse Model: Atrx Loss Causes Endocrine Dysfunction Rather Than Pancreatic Neuroendocrine Tumour
Source: Cancers (Basel). 2022 Aug 10;14(16):3865. doi: 10.3390/cancers14163865 (PMC9406167; doi:10.3390/cancers14163865)
Supplement: Supplementary file 1 [file cancers-14-03865-s001.zip]

Archive with 1 entries (1 files):
- 20220810-GasparTB2022_SupplementaryData.pdf
